# Supplementary material for: The Relative Timing of Mutations in a Breast Cancer Genome
Source: PLoS One. 2013 Jun 10;8(6):e64991. doi: 10.1371/journal.pone.0064991 (PMC3677865; doi:10.1371/journal.pone.0064991)
Supplement: File S2 Tables S1–S7 — Tables provided as a single spreadsheet in Excel format. Table S1, cytogenetic descriptions of genome rearrangements in HCC1187, from ref. 12. Table S2, array-CGH data segmented PICNIC algorithm. Table S3, genome segments originally identified by array painting in ref. 12, with breakpoints refined by comparison with array CGH data in table S2. Table S4, Expressed Fusion Genes. Table S5, Deletions and duplications of less than 2 Mb, identified from array CGH. Table S6, Sequence-level mutations, with comments and annotations as described in the text. Table S7, all genes affected by mutation, with timing, recurrence of mutation in breast cancer, and brief gene annotation. (XLS) [file pone.0064991.s002.xls]

## Sheet: 1. Cytogenetic Descriptions
Chromsome Name from Howarth et al. (2008)*	Cytogenetic Description	Copies per cell by SKY and aCGH
A	der(1)(6pter->6p21.1::1p35.2->1q21.3::8p22->8pter)	1
D	der(X)(6pter->6p21.1::1p35->1p21.3::Xp11.22->Xqter)	1
E	der(8)(1q10->1q21.3::8p22->8q22.2::1p31.1->1pter)	1
G	der(20)t(2;20)(q10;q11.21)	2
H	der(8)t(1;8)(p31.1;q22.2)	1
J	der(1)t(1;8)(p13;q22.2)	2
M	del(7)(q36.1)3	2
N	der(10)(13qter->13q21::10p12->10q23.1::19q13.41->19qter)	1
O	der(11)t(11;12)(p15.4;p11.22)del(11)(q13.5q21)	1
P	der(19)t(2;19)(p10;p13.3)	1
R	der(11)t(11;16)(p15.3;q22.1)del(11)(q13.5q21)	1
S	der(16)(16pter->16q22.1::11p15.3->11p15.4::12p11.22->12pter)	1
T	der(19)t(2;19)(p16;p13.3)	1
U	i(18)del(18)(q21.2)	1
V	der(2;5) t(2;5)(p10;p10)del(2)(p16p25.1)	1
Y	der(20)t(14;20)({14qter->14q24.3:}{20pter->20qter)	1
b	der(13)t(10;13)(p12;q21.31)	3
c	i(13q)del(13)(q10q31)	1
i	der(19)t(1;19)(p36.22;q13.1)3	1
j	der(?)({20pter->20p13:}{:13q31.1->13qter})3	1
k	trc(1;X;1)(1qter->1p11::Xp21.3->Xq25::1p11->1qter)	1
B	4	2
C	3	2
F	5	2
I	6	2
K	7	2
N	8	1
Q	9,10,11,12	3,2,2,2
W	14	2
X	15	2
Y	16	1
Z	17	2
a	18	2
d	20	1
e	19	1
f/g	21	3
h	22	2
L	X	1
* Each letter denotes a chromosome fraction isolated by flow cytometry, designations follow Howarth et al. (2008), I.e. ref 12

## Sheet: 2. aCGH segments by PICNIC
Chromosome	Segment Start	Segment End	Major Allele Copy Number	Minor Allele Copy Number	CNV?
1	51599	11065194	3	0	0
1	11065899	31180697	2	0	0
1	31183666	31332956	5	1	0
1	31336568	84233795	4	2	0
1	84234712	97790620	2	0	0
1	97791276	115260780	1	0	0
1	115276291	115283121	4	0	0
1	115283242	117374713	3	1	0
1	117376626	117396138	4	1	0
1	117396585	120264944	5	2	0
1	120268277	120325479	2	0	0
1	120328885	120857051	4	1	0
1	120870371	144168016	5	2	0
1	144168573	145844362	7	2	0
1	145845288	150517061	6	2	0
1	150526980	150821800	4	2	1
1	150822152	150852863	0	0	1
1	150852903	150852903	5	0	1
1	150853165	247191012	4	2	0
2	2785	11389198	3	0	0
2	11389988	33032718	2	0	0
2	33032785	33088828	0	0	0
2	33089758	34544573	2	0	0
2	34552819	34590562	0	0	1
2	34590667	54050162	2	0	0
2	54055907	55157515	1	0	0
2	55159490	66859298	2	0	0
2	66860996	67118468	1	0	0
2	67119098	88841557	2	0	0
2	88843175	96259360	3	0	0
2	96262537	104926149	2	0	0
2	104931936	105251764	3	0	0
2	105256524	166560090	2	0	0
2	166561264	166651717	0	0	0
2	166652799	222210422	2	0	0
2	222214509	222866283	3	0	0
2	222869850	242738130	2	0	0
3	35346	9483392	2	0	0
3	9484391	10597448	3	0	0
3	10597941	57148414	2	0	0
3	57155060	57250185	4	0	0
3	57255295	89469792	2	0	0
3	89477283	89502072	0	0	1
3	89502612	130771904	2	0	0
3	130777510	130909013	4	0	0
3	130909903	163995352	2	0	0
3	163995434	164109267	4	1	1
3	164109298	194357873	2	0	0
3	194360597	194365598	7	0	1
3	194369130	199380516	2	0	0
4	2282	2802525	3	0	0
4	2807561	13014736	2	0	0
4	13019162	13483807	3	0	0
4	13486551	146293755	2	0	0
4	146298358	146726484	4	0	0
4	146731470	191261905	2	0	0
5	68533	8755241	3	1	0
5	8755522	8800142	1	0	1
5	8802732	8804907	4	0	1
5	8805550	49477716	3	1	0
5	49483064	180722927	2	0	0
6	94662	1661709	4	2	0
6	1661770	5680963	3	1	0
6	5681742	5681742	5	0	0
6	5682121	41394582	4	2	0
6	41394970	42354401	6	2	0
6	42356874	77493252	2	0	0
6	77496587	77509523	0	0	1
6	77517792	79019609	2	0	0
6	79025785	79095953	0	0	1
6	79098352	101044085	2	0	0
6	101048198	101253816	1	0	0
6	101259352	134367799	2	0	0
6	134371090	134579141	0	0	0
6	134580872	149546259	2	0	0
6	149550486	150047995	3	0	0
6	150052602	170892931	2	0	0
7	52912	148872289	4	2	0
7	148875823	158819766	2	0	0
8	21255	102400777	3	1	0
8	102402598	102554550	5	1	0
8	102558211	124739282	3	1	0
8	124744861	127530787	1	0	0
8	127533246	127544946	4	0	0
8	127547507	127966102	3	1	0
8	127966514	128856017	4	1	0
8	128857819	143981882	3	1	0
8	143983187	146268960	5	1	0
9	30910	12874003	3	0	0
9	12874779	13044470	5	0	0
9	13047115	113916140	3	0	0
9	113916667	114131687	4	0	0
9	114139966	140211216	3	0	0
10	62760	738861	4	0	2
10	739238	1172123	5	2	0
10	1172195	1584022	3	0	0
10	1585155	1585155	5	0	0
10	1585916	4153634	4	2	0
10	4153930	5919288	5	2	0
10	5922686	11409471	4	2	0
10	11409760	13909743	5	2	0
10	13910187	18559647	4	2	0
10	18559881	19383738	4	0	2
10	19384829	22815216	5	2	0
10	22815579	30165639	3	1	0
10	30166408	30438875	4	1	0
10	30440477	46363383	3	1	0
10	46366715	47241037	4	1	0
10	47417401	73170558	3	1	0
10	73170776	73170776	5	0	0
10	73170867	79415795	4	2	0
10	79416025	84425879	6	2	0
10	84426077	135356695	2	0	0
11	188510	4924693	2	0	2
11	4925087	4932849	0	0	1
11	4932911	5535160	2	0	2
11	5536230	11668518	3	1	0
11	11668606	11678218	5	0	0
11	11682171	17790280	4	2	0
11	17790303	18897447	3	1	0
11	18905649	18927325	5	1	1
11	18927752	20684394	4	2	0
11	20686262	44051248	3	1	0
11	44051626	44052677	4	1	0
11	44053802	48154662	4	2	0
11	48156473	62032405	3	1	0
11	62032529	62264116	4	1	0
11	62264986	69537473	4	2	0
11	69538455	71549242	3	1	0
11	71549338	71552688	6	0	0
11	71554608	77811711	4	2	0
11	77814699	90315308	2	0	0
11	90315329	90495591	4	1	0
11	90496627	91943956	4	2	0
11	91945022	134449982	3	1	0
12	20704	11769713	3	0	0
12	11771120	11829496	5	0	0
12	11829511	28660139	3	0	0
12	28664235	33417710	2	0	0
12	33420108	33420367	4	1	0
12	33420555	33755322	4	2	0
12	33756464	34043707	2	0	0
12	34045276	34469566	5	1	0
12	34490595	127475298	2	0	0
12	127475300	128121533	1	0	0
12	128122073	130293338	2	0	0
12	130297897	130391708	0	0	1
12	130399163	132288263	2	0	0
13	17924950	58272072	3	0	0
13	58278781	88420742	1	0	0
13	88421559	88448326	5	0	0
13	88451285	101878311	4	1	0
13	101879126	102244633	5	1	0
13	102251373	114126500	4	1	0
14	18072125	38673786	2	0	0
14	38682936	38879265	4	0	0
14	38881982	62771053	2	0	0
14	62773637	63404631	0	0	0
14	63410248	63658710	2	0	0
14	63658902	63910793	4	0	0
14	63912211	67838563	2	0	0
14	67838935	68156815	4	0	0
14	68157617	72742737	2	0	0
14	72745332	105317348	3	0	0
14	105317845	105971694	5	0	1
14	105971776	106356482	3	0	1
15	18276342	18525993	3	1	1
15	18527877	20089383	1	0	1
15	20224764	32509924	2	0	0
15	32510095	32605610	0	0	1
15	32617546	69964951	2	0	0
15	69981316	70230844	0	0	0
15	70233770	83230545	2	0	0
15	83234960	83834960	3	0	0
15	83835487	88492748	2	0	0
15	88493802	88639973	4	0	0
15	88640915	100286564	2	0	0
16	778	12899180	2	0	0
16	12904143	29992839	3	0	0
16	29993118	69408394	2	0	0
16	69411882	69760299	5	1	1
16	69762696	88815037	2	0	0
17	527	34666635	2	0	0
17	34672843	34758459	0	0	0
17	34766404	41518917	2	0	0
17	41521621	41719992	5	1	1
17	41750188	78643088	2	0	0
18	1543	8972450	4	2	0
18	8972732	10665513	5	2	0
18	10666165	51499255	4	2	0
18	51506884	56248520	2	0	0
18	56250406	56272212	0	0	0
18	56277292	76116029	2	0	0
19	41911	5744704	2	0	0
19	5745718	5745718	4	1	0
19	5750806	42438672	4	2	0
19	42438948	56130511	3	1	0
19	56130539	63789667	4	1	0
20	9306	1509000	4	2	0
20	1509581	1541894	11	2	1
20	1545947	30764109	4	2	0
20	30768267	62426598	2	0	0
21	9758743	13483810	4	2	0
21	13484706	46921386	3	1	0
22	14432529	14886445	3	1	1
22	14886461	49581322	2	0	0
23	108478	27115786	1	0	0
23	27116914	27116914	3	0	0
23	27120946	51866930	2	1	0
23	51867764	53295047	4	1	0
23	53299507	93199431	3	1	0
23	93201916	93213625	4	1	0
23	93214875	122545844	4	2	0
23	122546391	154907376	2	0	0

## Sheet: 3. Array Painting and SNP6
Chromosome Name from Howarth et al. (2008)*	Cytogenetic nomenclature	Copies of chromosome from SKY and FISH	Proposed Junction	Chr	Array Painting Break LHS (Howarth)	Array Painting Break RHS (Howarth)	PICNIC LHS	PICNIC RHS	Joined to	Chr	Array Painting Break LHS (Howarth)	Array Painting Break RHS (Howarth)	PICNIC LHS	PICNIC RHS
A, D	der(1)(6pter->6p21.1::1p35.2->1q21.3::8p22->8pter)	1	t(1;6)	1	3.11608e+07	31296885	31180697	31183666	;	6	42354900	42358000	42354401	42356874
A			t(1;8)	1	1.50504e+08	150563199	150517061	150526980	;	8	1.43315e+07	1.44659e+07	143981882	143983187
D			1;X	1	9.69618e+07	97980642	97790620	97791276	;	X	5.02312e+07	5.41187e+07	53295047	53299507
E	der(8)(1q10->1q21.3::8p22->8q22.2::1p31.1->1pter)	1	t(1;8) a	1	84172800	84174600	84233795	84234712	;	8	9.9291e+07	101355408	Balanced break	Balanced break
			t(1;8) b	1	1.50504e+08	150563199	150517061	150526980	;	8	14589000	14591700	Balanced break	Balanced break
G	der(20)t(2;20)(q10;q11.21)	2	t(2;20)	2	8.97725e+07	94882962	88841557	88843175	;	20	3.06054e+07	3.0851e+07	30764109	30768267
H	der(8)t(1;8)(p31.1;q22.2)	2	t(1;8)	1	8.41359e+07	8.54457e+07	84233795	84234712	;	8	9.9291e+07	101355408	Balanced break	Balanced break
J	der(1)t(1;8)(p13;q22.2)	2	t(1;8)	1	115246265	115255974	115260780	115276291	;	8	9.9291e+07	101355408	Balanced break	Balanced break
N	der(10)(13qter->13q21::10p12->10q23.1::19q13.41->19qter)	1	t(10;13)	10	22830000	22875000	22815216	22815579	;	13	58272600	58273300	58272072	58278781
N			t(10;19)	10	84424000	84425500	84425879	84426077	;	19	56139000	56141000	56248520	56250406
O	der(11)t(11;12)(p15.4;p11.22)del(11)(q13.5q21)	1	del(11)q13.5q21)	11	7.61534e+07	7.81206e+07	77811711	77814699	;	11	8.80013e+07	90989730	90315308	90315329
O			t(11;12)	11	-	-	5535160	5536230	;	12	2.82285e+07	2.86992e+07	28660139	28664235
P	der(19)t(2;19)(p10;p13.3)	1	t(2;19)	2	8.97725e+07	94882962	88841557	88843175	;	19	-	-	5745718	5750806
R	der(11)t(11;16)(p15.3;q22.1)del(11)(q13.5q21)	1	t(11;16)	11	10435000	10438000	Balanced break	Balanced break	;	16	66141900	66142200	Balanced break	Balanced break
			del(11)q13.5q21)	11	7.61534e+07	7.81206e+07	77811711	77814699	;	11	8.80013e+07	90989730	90315308	90315329
S	der(16)(16pter->16q22.1::11p15.3->11p15.4::12p11.22->12pter)	1	t(12;16)	12	2.82285e+07	2.86992e+07	28660139	28664235	;	16	66141900	66142200	Balanced break	Balanced break
S			t(11;16)	11	-	-	estimate	9302500	;	16	66141900	66142200	Balanced break	Balanced break
S			t(11;12)	11	-	-	5535160	5536230	;	12	2.82285e+07	2.86992e+07	28660139	28664235
T	der(19)t(2;19)(p16;p13.3)	1	t(2;19)	2	54050000	54053000	54050162	54055907	;	19	5775600	5778000	5745718	5750806
V	der(2;5) t(2;5)(p10;p10)del(2)(p16p25.1)	1	t(2;5)	2	8.97725e+07	94882962	88841557	88843175	;	5	42897896	50000844	Balanced break	Balanced break
			del(2p)(p16p25.1)	2	-	-	105251764	105256524	;	2	54050000	54053000	54050162	54055907
Y	der(20)t(14;20)({14qter->14q24.3:}{20pter->20qter})$	1	t(14;20)	14	75743298	7.66537e+07	72742737	72745332	;	20	>1	<30760000	Balanced break	Balanced break
b	der(13)t(10;13)(p12;q21.31)	3	t(10;13)	10	22830000	22875000	22815216	22815579	;	13	58272600	58273300	58272072	58278781
c	i(13q)del(13)(q10q31)	1	i(13)	13	-	-	88420742	88421559	;	13	-	-	88420742	88421559
i	der(19)t(1;19)(p36.22;q13.1)	1	t(1;19)	1	1.10427e+07	11551099	11065194	11065899	;	19	4.2105e+07	4.29284e+07	42438672	42438948
j	der(?)({20pter->20p13:}{:13q31.1->13qter})	1	t(13;20)	13	-	-	88420742	88421559	;	20	>1	<30760000	balanced break	balanced break
k	trc(1;X;1)(1qter->1p11::Xp21.3->Xq25::1p11->1qter)	1	t(1;X)	1	-	-	120264944	120268277	;	X	1.22282e+08	123854583	122545844	122546391
			t(X;X)	X	26887513	27118094	27115786	27116914	;	X			93199431	93201916
dmin	dmin(1p1.1->1q1.2?)	1?	-	1			117396138	117396585	;				extends as far as 146000000
Correspondence between array painting data of Howarth et al. (2008), I.e. ref 12, and SNP6 array data segmented by the PICNIC algorithm.
* In column A, Each letter denotes a chromosome fraction isolated by flow cytometry for the array painting.
Abbreviations: LHS and RHS, left hand side and right hand side of interval within which breakpoint is mapped
Coordinates relative to human genome build Hg18

## Sheet: 4. Expressed Fusion Genes
Source of best mapping	SV Type	Position 1*	Position 2*	Predicted Fusion Gene	Predicted in frame fusion	Location Chromosome by FISH	Gene Fusion was "doubled" at endoreduplication	Earlier or Later	Other fusions of 5' gene	other fusions of 3' gene	Likely driver**
Stephens et al. (2009)	Tandem Duplication	chr8:6480859	chr8:6586862	5' of AGPAT5 into 3' of MCPH1	n	-	dk	dk	y
Stephens et al. (2009)	Tandem Duplication	chr9:113916716	chr9:114134450	5' of SUSD1 into 3' of ROD1/PTBP3	n	-	dk	dk
Robinson et al. (2011)	Interchromosomal	chr19:56148156	chr10:73245710	5' of KLK5 into 3' of CDH23	y	N	d/k	E
Stephens et al. (2009)	Interchromosomal	chr1:31183855	chr6:42356186	5' of PUM1 into 3' of TRERF1	n	A,D	y	E	y	y
Stephens et al. (2009)	Interchromosomal	chr1:115272352	chr8:101059496	5' of RGS22 into 3' of SYCP1	y	J,J	y	E
Stephens et al. (2009)	Tandem Duplication	chr3:130774767	chr3:130902421	5' of PLXND1 into 3' of TMCC1	y	C,C	y	E
Stephens et al. (2009)	Tandem Duplication	chr14:38672867	chr14:38881647	5' of CTAGE5 into 3' of SIP1	n	W,W	y	E
SNP6	Interstitial Deletion	chr14:62773637	chr14:63410248	5' of RHOJ into 3' of SYNE2	n	W,W	y	E			SYNE2**
Stephens et al. (2009)	Deletion	chr6:134369018	chr6:134579664	5' of SGK1 into 3' of SLC2A12	n	I,I	y	E	y
Robinson et al. (2011)	intrachromosomal	chr1:143828279	chr1:120413799	5' of SEC22B into 3' of NOTCH2	y	k,k	y	E	y	y
Howarth et al. (2008)	Interchromosomal	chr12:9108545	chr16:66212000	5' of CTCF into 3' of SCUBE2	n	S	n	L
Robinson et al. (2011)	Interchromosomal	chr19:42446354	chr1:11082525	5' of BC041478 into 3' of EXOSC10	n	i	n	L
In Column A, 'SNP6' refers to mapping from SNP6 array, the others are references corresponding to references 10, 12, and 15
* Coordinates relative to Hg18 human reference genome
** Likely driver refers to genes noted by recent sequencing reports as likely drivers on basis of recurrence or other criteria, see text

## Sheet: 5. Deletions Duplications<2Mb
Chromosome	Segment Start*	Segment End*	Segment Size	Preceding Segment Copy Number	Major Allele Copy Number	Succeeding Segment Copy Number	Type	Doubled at Endoreduplication?	Earlier or Later	Genes affected
2	54055907	55157515	1101608	2	1	2	Deletion	n	L	several (ACYP2,SPTBN1, C2orf73, EML6, RTN4)
2	66860996	67118468	257472	2	1	2	Deletion	n	L	none
6	101048198	101253816	205618	2	1	2	Deletion	n	L	ASCC3
8	127547507	127966102	418595	4	3	4	Deletion	n	L	FAM84B
12	127475300	128121533	646233	2	1	2	Deletion	n	L	TMEM132C, SLC15A, GLT1D,
2	33032785	33088828	56043	2	0	2	Homozygous deletion	y	E	(intron of LTBP1)
2	166561264	166651717	90453	2	0	2	Homozygous deletion	y	E	SCN1A
6	134371090	134579141	208051	2	0	2	Homozygous deletion	y	E	SGK1, HMGA1P7, SLCA12
14	62773637	63404631	630994	2	0	2	Homozygous deletion	y	E	RHOJ fused to SYNE2, also SGPP1, WDR89, PPP2R5E, GPHB5
15	69981316	70230844	249528	2	0	2	Homozygous deletion	y	E	MYO9A, SENP8
17	34672843	34758459	85616	2	0	2	Homozygous deletion	y	E	FBXL20, internal, most of gene
18	56250406	56272212	21806	2	0	2	Homozygous deletion	y	E	none
10	1172195	1584022	411827	5	3	5	Deletion	d/k	d/k	ADARB2
2	104931936	105251764	319828	2	3	2	Duplication	n	L
2	222214509	222866283	651774	2	3	2	Duplication	n	L
3	9484391	10597448	1113057	2	3	2	Duplication	n	L
4	13019162	13483807	464645	2	3	2	Duplication	n	L
6	149550486	150047995	497509	2	3	2	Duplication	n	L
15	83234960	83834960	600000	2	3	2	Duplication	n	L
18	8972732	10665513	1692781	4	5	4	Duplication	n	L
3	57155060	57250185	95125	2	4	2	Duplication	y	E
3	130777510	130909013	131503	2	4	2	Duplication	y	E
4	146298358	146726484	428126	2	4	2	Duplication	y	E
14	38682936	38879265	196329	2	4	2	Duplication	y	E
14	63658902	63910793	251891	2	4	2	Duplication	y	E
14	67838935	68156815	317880	2	4	2	Duplication	y	E
15	88493802	88639973	146171	2	4	2	Duplication	y	E
8	102402598	102554550	151952	3	5	3	Duplication	d/k	d/k
8	127966514	128856017	889503	3	4	3	Duplication	d/k	d/k
9	12874779	13044470	169691	3	5	3	Duplication	d/k	d/k
9	113916667	114131687	215020	3	4	3	Duplication	d/k	d/k
10	4153930	5919288	1765358	4	5	4	Duplication	d/k	d/k
10	30166408	30438875	272467	3	4	3	Duplication	d/k	d/k
10	46366715	47241037	874322	3	4	3	Duplication	d/k	d/k
12	11771120	11829496	58376	3	5	3	Duplication	d/k	d/k
12	34045276	34469566	424290	2	5	2	Duplication	d/k	d/k
13	101879126	102244633	365507	4	5	4	Duplication	d/k	d/k
* Coordinates from segmented SNP6 array data, relative to Hg18 build of human reference genome.

## Sheet: 7. All genes
							Pathway and function associations
Gene	Mutation in HCC1187	Earlier, later or don't know	Driversa	Missense mutations in TNBCb	Total mutationsc	Gene descriptions	actin and cortical cytoskeleton	integrin pathway	apoptosis	G-protein and G-protein coupled receptor signaling pathways	Histone modification	DNA repair
AGBL5	point	E		1	1M	ATP/GTP binding protein-like 5
ARAP3	point	E			3M	ArfGAP with RhoGAP domain, ankyrin repeat and PH domain 3	actin			G-protein
ARHGEF4	point	E			2F1M	Rho guanine nucleotide exchange factor (GEF) 4			apoptosis	G-protein
AVPI1	point	E				arginine vasopressin-induced 1
B3GALT4	point	E			1M	UDP-Gal:betaGlcNAc beta 1,3-galactosyltransferase, polypeptide 4
BAP1	point	E	D	1	3M	BRCA1 associated protein-1 (ubiquitin carboxy-terminal hydrolase)						DNA repair
CDH23	fusion	E			2M	cadherin-related 23
CTAGE5	fusion	E				CTAGE family, member 5
CTIF	point	E				CBP80/20-dependent translation initiation factor
CTNNA1	point	E			1F	catenin (cadherin-associated protein), alpha 1, 102kDa	actin
ELP2	point	E				elongator acetyltransferase complex subunit 2
FBXL20	HD	E			4F1M	F-box and leucine-rich repeat protein 20
FHOD3	point	E			1F	formin homology 2 domain containing 3	actin
FLNC	point	E				filamin C, gamma	actin
GMCL1P1	point	E				germ cell-less, spermatogenesis associated 1 pseudogene 1
GPHB5	HD	E			1M	glycoprotein beta 5, subunit of the dimeric glycoprotein hormone family
HCAR1	point	E			1M	hydroxycarboxylic acid receptor 1				G-protein
HMGA1P7	HD	E				high mobility group AT-hook 1 pseudogene 7
HSD17B8	point	E				hydroxysteroid (17-beta) dehydrogenase 8
INHBE	point	E				inhibin, or activin beta E
KLK5	fusion	E				kallikrein-related peptidase 5
MYH9	point	E		1	1F2M	myosin, heavy chain 9, non-muscle	actin	integrin pathway
MYO9A	HD	E		1	5M	myosin IXA	actin			G-protein
NFKBIA	point	E		1	1M	nuclear factor of kappa light polypeptide gene enhancer in B-cells inhibitor, alpha			apoptosis
NOA1	point	E		1	2M	nitric oxide associated 1			apoptosis
NOTCH2	fusion	E			1F2M	notch 2			apoptosis
NUP98	point	E			3M	nucleoporin 98kDa
PAXIP1	point	E			1M	PAX interacting (with transcription-activation domain) protein 1					Histone modification	DNA repair
PCDHB15	point	E			2M	protocadherin beta 15
PLXND1	fusion	E		1	1M	plexin D1
PPHLN1	point	E			1M	periphilin 1
PPP1R12A	point	E			2F1M	protein phosphatase 1, regulatory subunit 12A
PPP2R5E	HD	E			1F	protein phosphatase 2, regulatory subunit B', epsilon isoform
PUM1	fusion	E			2F	pumilio homolog 1 (Drosophila)
RASL10B	point	E				RAS-like, family 10, member B				G-protein
RGS22	fusion	E		1	1M	regulator of G-protein signaling 22				G-protein
RHOJ	fusion	E				ras homolog family member J	actin			G-protein
RRP9	point	E		1	1M	ribosomal RNA processing 9, small subunit (SSU) processome component, homolog (yeast)
RTP1	point	E			1M	receptor (chemosensory) transporter protein 1
SCN1A	HD	E		1	5M	sodium channel, voltage-gated, type I, alpha subunit
SEC22B	fusion	E			1F	vesicle-trafficking protein SEC22b-like
SENP8	HD	E				SUMO/sentrin specific peptidase family member 8
SGK1	fusion	E			1F	serum/glucocorticoid regulated kinase 1			apoptosis
SGK1	HD	E			1F	serum/glucocorticoid regulated kinase 1			apoptosis
SGPP1	HD	E				sphingosine-1-phosphate phosphatase 1
SIP1	fusion	E				SMN-interacting protein 1 isoform beta
SKIV2L	point	E			1M	superkiller viralicidic activity 2-like (S. cerevisiae)
SLC2A12	fusion	E			2M	solute carrier family 2 (facilitated glucose transporter), member 12
SLC2A12	HD	E			2M	solute carrier family 2 (facilitated glucose transporter), member 12
SLC4A3	point	E				solute carrier family 4, anion exchanger, member 3
SYCP1	fusion	E				synaptonemal complex protein 1
SYNE2	fusion	E	D	3	9M	spectrin repeat containing, nuclear envelope 2	actin
TAS2R13	point	E				taste receptor, type 2, member 13
TBXAS1	point	E		1	1M	thromboxane A synthase 1 (platelet)
TMCC1	fusion	E		1	1M	transmembrane and coiled-coil domain family 1
TP53	point	E	D	34	80M	tumor protein p53			apoptosis
TRERF1	fusion	E			1F	transcriptional regulating factor 1
TRIM47	point	E			2M	tripartite motif containing 47
UGT1A9	point	E		1	1M	UDP glucuronosyltransferase 1 family, polypeptide A9
WDR89	HD	E				WD repeat domain 89
ZNF142	point	E		4	4M	zinc finger protein 142
ABCB8	point	L				ATP-binding cassette, sub-family B (MDR/TAP), member 8
ADRA1A	point	L				adrenoceptor alpha 1A			apoptosis	G-protein
BC041478	fusion	L				( IMAGE clone, not annotated)
C5ORF34	point	L		1	1M	chromosome 5 open reading frame 34
CAMTA1	point	L		1	1F3M	calmodulin binding transcription activator 1
CTCF	fusion	L		1	2M	CCCTC-binding factor (zinc finger protein)
CYB5R4	point	L				cytochrome b5 reductase 4
CYP2D6	point	L			1M	cytochrome P450, family 2, subfamily D, polypeptide 6
CYP4A22	point	L			1M	cytochrome P450, family 4, subfamily A, polypeptide 22
DDX18	point	L				DEAD (Asp-Glu-Ala-Asp) box polypeptide 18
DIP2C	point	L			3M	DIP2 disco-interacting protein 2 homolog C (Drosophila)
EXOSC10	fusion	L				exosome component 10
FRMPD1	point	L			1M	FERM and PDZ domain containing 1	actin
GLT25D2	point	L				glycosyltransferase 25 domain containing 2
GOLIM4	point	L			1M	golgi integral membrane protein 4
GOLIM4	point	L			1M	golgi integral membrane protein 4
GPNMB	point	L		1	3M	glycoprotein (transmembrane) nmb		integrin pathway
IPO7	point	L				importin 7				G-protein	Histone modification
LHCGR	point	L		1	5M	luteinizing hormone/choriogonadotropin receptor				G-protein
LLGL1	point	L				lethal giant larvae homolog 1 (Drosophila)	actin
LY6G6F	point	L			1M	lymphocyte antigen 6 complex, locus G6F
MLL4	point	L				myeloid/lymphoid or mixed-lineage leukemia 4					Histone modification
MYBPC2	point	L			1M	myosin binding protein C, fast type	actin
NOS2	point	L				nitric oxide synthase 2, inducible	actin
PDCD6	point	L			1F1M	programmed cell death 6			apoptosis
PDPR	point	L				pyruvate dehydrogenase phosphatase regulatory subunit
PEBP4	point	L				phosphatidylethanolamine-binding protein 4
PLA2G4A	point	L			2F1M	phospholipase A2, group IVA (cytosolic, calcium-dependent)
PLCB1	point	L				phospholipase C, beta 1 (phosphoinositide-specific)				G-protein
PLS3	point	L			3M	plastin 3	actin
PRKAA2	point	L			2M	protein kinase, AMP-activated, alpha 2 catalytic subunit			apoptosis		Histone modification
SATL1	point	L		3	3M	spermidine/spermine N1-acetyl transferase-like 1
SCN3A	point	L		1	3M	sodium channel, voltage-gated, type III, alpha subunit
SCUBE2	fusion	L				signal peptide, CUB domain, EGF-like 2
SMG1	point	L			2M	smg-1 homolog, phosphatidylinositol 3-kinase-related kinase (C. elegans)
SORCS1	point	L			1M	sortilin-related VPS10 domain containing receptor 1
SPEN	point	L		1	1F6M	spen homolog, transcriptional regulator (Drosophila)
SPTA1	point	L		1	2M	spectrin, alpha, erythrocytic 1 (elliptocytosis 2)	actin
SULT6B1	point	L			1M	sulfotransferase family, cytosolic, 6B, member 1
TMEM161A	point	L				transmembrane protein 161A			apoptosis
TMEM161A	point	L				transmembrane protein 161A			apoptosis
UBR4	point	L				ubiquitin protein ligase E3 component n-recognin 4	actin
WARS	point	L			1M	tryptophanyl-tRNA synthetase
HUWE1	point	L*		2	8M	HECT, UBA and WWE domain containing 1, E3 ubiquitin protein ligase					Histone modification	DNA repair
ZNF674	point	L*				zinc finger protein 674
AGPAT5	fusion	dk			1F	1-acylglycerol-3-phosphate O-acyltransferase 5 (lysophosphatidic acid acyltransferase, epsilon)
AMPD2	point	d/k				adenosine monophosphate deaminase 2
APOC4	point	d/k				apolipoprotein C4
CD2	point	d/k			1M	CD2 molecule			apoptosis
DNAJC24	point	d/k				DnaJ (Hsp40) homolog, subfamily C, member 24
GPR180	point	d/k				G protein-coupled receptor 180				G-protein
ITGB2	point	d/k				integrin, beta 2 (complement component 3 receptor 3 and 4 subunit)		integrin pathway	apoptosis
ITIH6	point	d/k		1	4M	inter-alpha-trypsin inhibitor heavy chain family, member 6
MCPH1	fusion	dk				microcephalin 1
OR1S1	point	d/k				olfactory receptor, family 1, subfamily S, member 1				G-protein
PRRT1	point	d/k				proline-rich transmembrane protein 1
PTBP3	fusion	dk				polypyrimidine tract binding protein 3
SUSD1	fusion	dk				sushi domain containing 1
ZNHIT2	point	d/k				zinc finger, HIT-type containing 2
a Mutations likely to be drivers from Stephens et al (2012) or Shah et al, (2012)
b Sequence-level mutations in triple negative breast cancers from Shah et al (2012)
c Mutated (M), rearranged and/ or fused (F) in breast cancers: combined mutations etc. from Banerji et al (2012), Stephens et al (2102), Shah et al (2012), Nik-Zainal et al (2012); Robinson et al (2011), and/or Kim & Salzberg(2011).

## Sheet: 6. Sequence-level mutations
Gene	Alias(es) current	Wood (2007)	COSMIC (2010)	Genomic mutation as reported (2004 build)	Genomic mutation (2007 build, hg18)	Genomic mutation (2009 build, hg19)	Major allele copy number by PICNIC	Minor allele copy number by PICNIC	cDNA Mutation	Amino acid	Mutation Type	Mutation found on chromosome	Mutation not found on chromosome	Earlier or Later	Omitted from analysis	Sjoblom CAN gene	Wood CAN Gene	SIFT Score	LogR.E Value	LS-SNP Score	Functional by one or more estimate	Notes
AMPD2		X		chr1:109885704G>A (homozygous)	chr1:109975185-109975185	chr1:110173662-110173662	1	0	2285G>A	R762H	Miss	A		d/k	y			0			y	Single copy locus
APOC4		X		chr19:50140242C>A	chr19:50140242-50140242	chr19:45448402-45448402	3	1	224C>A	P75Q	Miss	e	P, T	d/k	y							Chromosome i couldn't be flow-sorted
C6orf31	PRRT1	X		chr6:32226401G>A	chr6:32226401-32226401	chr6:32118423-32118423	4	2	280G>A	A94T	Miss	-	-	d/k	y							Wood et al. Primers gave mutiple hits on HG36
CD2		X		chr1:117019184G>A	chr1:117108665-117108665	chr1:117307142-117307142	3	1	650G>A	C217Y	Miss	A	J, k	d/k	y			0.01			y	Single copy locus
ITGB2		X	X	chr21:45146037_45146013delTGAACACGCACCCTGATAAGCTGCG	chr21:45146013-45146037	chr21:46321585-46321609	3	1	539_563delTGAACACGCACCCTGATAAGCTGCG	fs	INDEL	f(het)		d/k	y						y	Could not separate paternal and maternal chromsome 21 by flow sorting
ITIH5L	ITIH6		X	chrX:54706426C>T	chrX:54706426-54706426	chrX:54689701-54689701	3	1	227C>T	P76L	Miss	k	L,D	d/k	y			0	3.16		y	Single copy locus
ITR	GPR180	X		chr13:94052277C>A	chr13:94052277-94052277	chr13:95254276-95254276	4	1	95C>A	T32N	Miss	-	-	d/k	y							Chromosome c and j couldn't be flow-sorted
OR1S1		X		chr11:57739474T>A	chr11:57739474-57739474	chr11:57982898-57982898	3	1	682T>A	F228I	Miss	Q(het)O,R (het)		d/k	y			0.47	0.09691			Unknown parental origin
ZCSL3	DPH4/DNAJC24	X		chr11:31404466_31404470delTCTTG	chr11:31404466-31404470	chr11:31447890-31447894	3	1	304_308delTCTTG	fs	INDEL	Q(het), O(het), R(het)		d/k	y	X					y	Unknown parental origin
ZNHIT2		X		chr11:64641527G>C	chr11:64641527-64641527	chr11:64884951-64884951	4	2	175G>C	A59P	Miss		R	d/k	y			0.32				Unknown parental origin
ARHGEF4		X	X	chr2:131632752C>G (homozygous)	chr2:131515490-131515490	chr2:131799020-131799020	2	0	1322C>G	T441R	Miss	G(homo)		E		X		0	2.31058		y
AVPI1		X		chr10:99429559C>T (homozygous)	chr10:99429559-99429559	chr10:99439569-99439569	2	0	94C>T	Q32X	N	Q(homo)		E							y
B3GALT4		X		chr6:33353713T>C	chr6:33353713-33353713	chr6:33245735-33245735	4	2	539T>C	V180A	Miss	A(homo), D(homo)	I	E				0	1.27107		y
BAP1		X		chr3:52415311C>T (homozygous)	chr3:52415311-52415311	chr3:52440271-52440271	2	0	781C>T	Q261X	N	C(homo)		E							y
C4orf14	NOA1	X		chr4:57673742A>G (homozygous)	chr4:57527571-57527571	chr4:57832814-57832814	2	0	1736A>G	Q579R	Miss	B(homo)		E				0.64
CENTD3	ARAP3	X		chr5:141014054A>C (homozygous)	chr5:141014054-141014054	chr5:141033870-141033870	2	0	4282A>C	T1428P	Miss	F(homo)		E
CTNNA1		X	X	chr5:138294082C>T (homozygous)	chr5:138294082-138294082	chr5:138266183-138266183	2	0	2032C>T	Q678X	N	F(homo)		E							y
FHOD3		X		chr18:32527271C>T	chr18:32527271-32527271	chr18:34273273-34273273	4	2	1598C>T	S533L	Miss	U(homo)	a	E					0.187087
FLJ21839	AGBL5	X		chr2:27191236G>C (homozygous)	chr2:27133089-27133089	chr2:27279585-27279585	2	0	1184G>C	R395P	Miss	Genomic(homo)		E						-1.09764	y
FLNC		X		chr7:128071176G>T	chr7:128264461-128264461	chr7:128477225-128477225	4	2	553G>T	D185Y	Miss	M (homo)	K	E			X
GMCL1L	GMCL1P1	X		chr5:177546166delA (homozygous)	chr5:177546166-177546166	chr5:177613560-177613560	2	0	741delA	fs	INDEL	F(homo)		E							y
GPR81	HCAR1	X		chr12:121739602_121739601insA (homozygous)	chr12:121780674-121780675	chr12:123214721-123214722	2	0	165_166insA	fs	INDEL	Q(homo)		E							y
HSD17B8		X		chr6:33281286G>T	chr6:33281286-33281286	chr6:33173308-33173308	4	2	472G>T	V158L	Miss	I (homo)	A, D	E				0.01	0.451416	0.110817	y
INHBE		X		chr12:56135771G>C	chr12:56135771-56135771	chr12:57849504-57849504	2	0	185G>C	R62T	Miss	Q(het)		E		X	X	0.16	0.0725507
KIAA0427	CTIF	X		chr18:44541852G>C	chr18:44541852-44541852	chr18:46287854-46287854	4	2	1165G>C	V389L	Miss	U(homo)	a	E		X	X	0.33	1.04869
MYH9		X	X	chr22:35012676_35012674delGCA (homozygous)	chr22:35018120-35018122	chr22:36688174-36688176	2	0	4200_4202delGCA	indel	INDEL	h(homo)		E			X				y
NFKBIA		X	X	chr14:34942227_34942226insC (homozygous)	chr14:34942226-34942227	chr14:35872475-35872476	2	0	427_428insC	fs	INDEL	W(homo)		E							y
NUP98		X	X	chr11:3657478G>T (homozygous)	chr11:3657478-3657478	chr11:3700902-3700902	2	0	4955G>T	G1652V	Miss	Q(homo)		E				0.03			y
PAXIP1			X	chr7:154198087T>G	chr7:154198087-154198087	chr7:154567154-154567154	2	0	1370T>G	F457C	Miss	K(homo)		E				0.18	0
PCDHB15		X		chr5:140607486C>T (homozygous)	chr5:140607486-140607486	chr5:140627302-140627302	2	0	2156C>T	A719V	Miss	F(homo)		E		X	X	0.06
PPHLN1		X		chr12:41065014G>A (homozygous)	chr12:41065014-41065014	chr12:42778747-42778747	2	0	517G>A	V173M	Miss	Q (homo)		E
PPP1R12A		X	X	chr12:78693190G>C (homozygous)	chr12:78714853-78714853	chr12:80190722-80190722	2	0	2301G>C	Q767H	Miss	Q(homo)		E						0.343329
RASL10B		X	X	chr17:31086470G>A (homozygous)	chr17:31086470-31086470	chr17:34062357-34062357	2	0	154G>A	V52M	Miss	Genomic(homo)		E				0.08	0.30103	1.27467
RNU3IP2	RRP9	X		chr3:51950902C>G (homozygous)	chr3:51950902-51950902	chr3:51975862-51975862	2	0	22C>G	R8G	Miss	Genomic(homo)		E		X		0.09
RTP1		X		chr3:188400138C>A (homozygous)	chr3:188400130-188400130	chr3:186917436-186917436	2	0	262C>A	R88S	Miss	C(homo)		E
SKIV2L		X		chr6:32036799C>G	chr6:32036799-32036799	chr6:31928820-31928820	4	2	547C>G	L183V	Miss	A,D	I	E				0.01			y
SLC4A3		X		chr2:220323514_220323523delGACAAGGACA (homozygous)	chr2:220206253-220206262	chr2:220498009-220498018	2	0	1291_1300delGACAAGGACA	fs	INDEL	G(homo)		E							y
STATIP1	ELP2	X	X	chr18:31994943_31994944delCT	chr18:31994943-31994944	chr18:33740945-33740946	4	2	1739_1740delCT	fs	INDEL	U(homo)	a	E							y
TAS2R13		X		chr12:10952719A>G	chr12:10952719-10952719	chr12:11061452-11061452	3	0	446A>G	N149S	Miss	Q(homo)	Q,O,S	E				0.09	0.541764		y
TBXAS1		X		chr7:139064224C>T	chr7:139257509-139257509	chr7:139611040-139611040	4	2	256C>T	R86W	Miss	M (homo)	K	E				0.01	1.66118	-1.03575	y
TP53		X	X	chr17:7520090_7520088delGGT (homozygous)	chr17:7520088-7520090	chr17:7579363-7579365	2	0	322_324delGGT	G108del	INDEL	Genomic(homo)		E		X	X				y
TRIM47			X	chr17:71382450_71382450	chr17:71382450-71382450	chr17:73870855-73870855	2	0	1680_1681insC	fs	INDEL	Z(homo)		E							y
UGT1A9		X		chr2:234462937G>T (homozygous)	chr2:234345676-234345676	chr2:234680937-234680937	2	0	1325G>T	S442I	Miss	G(homo)		E				0.06	0.168404	-1.18619	y
ZNF142		X		chr2:219333250G>A (homozygous)	chr2:219215989-219215989	chr2:219507745-219507745	2	0	3005G>A	R1002H	Miss	G(homo)		E				0.01			y
ABCB8		X		chr7:150179945C>G	chr7:150373230-150373230	chr7:150742297-150742297	2	0	2018C>G	A673G	Miss	K(het)		L		X	X	0.33
ADRA1A		X		chr8:26778286G>T	chr8:26778286-26778286	chr8:26722369-26722369	3	1	118G>T	G40W	Miss	N	E, H	L				0.01	0.404779	-0.363724	y
C6orf21	LY6G6F	X		chr6:31783819C>G	chr6:31783819-31783819	chr6:31675840-31675840	4	2	575C>G	P192R	Miss	I (hetzygous)	A,D	L
CAMTA1		X		chr1:7730843A>G	chr1:7719164-7719164	chr1:7796577-7796577	3	0	3240A>G	L1080L	Synon	i,H	E	L				1
CYP2D6		X		chr22:40851168G>A	chr22:40856614-40856614	chr22:42526670-42526670	2	0	124G>A	G42R	Miss	f(het)		L				0.02	-0.971971	-0.980788	y
CYP4A22		X		chr1:47323585G>A	chr1:47384152-47384152	chr1:47611565-47611565	4	2	1250G>A	G417D	Miss	D	A, E, H	L				0	1.41497	-1.19746	y
DDX18		X	X	chr2:118291285G>A	chr2:118291525-118291525	chr2:118575055-118575055	2	0	121G>A	G41R	Miss	G(het)		L
FLJ20422	TMEM161A	X		chr19:19104498A>T	chr19:19104498-19104498	chr19:19243498-19243498	4	2	254A>T	E85V	Miss	e	P,T,i	L				0.08
FLJ20422	TMEM161A	X		chr19:19104499G>T	chr19:19104499-19104499	chr19:19243499-19243499	4	2	253G>T	E85X	N	e	P,T,i	L
FLJ32363	C5orf34	X		chr5:43541741C>G	chr5:43541741-43541741	chr5:43505984-43505984	3	1	798C>G	S266R	Miss	f(het)	V	L
FRMPD1		X		chr9:37730240G>A	chr9:37730240-37730240	chr9:37740240-37740240	3	0	1715G>A	G572D	Miss	Q(het)		L
GLT25D2		X		chr1:180641553G>A	chr1:182176519-182176519	chr1:183909896-183909896	4	2	1423G>A	V475I	Miss	k(htereo)	J	L				0.38	1.25964		y
GOLPH4	GOLIM4	X	X	chr3:169233251C>T	chr3:169233243-169233243	chr3:167750549-167750549	2	0	935C>T	A312V	Miss	C(het)		L				0.26		-0.661433	y
GOLPH4	GOLIM4	X	X	chr3:169233252G>C	chr3:169233244-169233244	chr3:167750550-167750550	2	0	934G>C	A312P	Miss	C(het)	C	L				0.26		-0.661433	y
GPNMB		X		chr7:23086956G>T	chr7:23280241-23280241	chr7:23313716-23313716	4	2	1556G>T	S519I	Miss	M (hetzygous)	K	L		X
IPO7		X		chr11:9418649G>T	chr11:9418649-9418649	chr11:9462073-9462073	3	1	2767G>T	A923S	Miss	O	Q,R	L				0.3
KIAA0934	DIP2C	X		chr10:363080G>A	chr10:363080-363080	chr10:373080-373080	4	0	3790G>A	V1264M	Miss	b(het)	Q	L		X	X	0.17	-0.0859146	-1.4632	y
LHCGR		X		chr2:48826897G>A	chr2:48768750-48768750	chr2:48915246-48915246	2	0	1690G>A	D564N	Miss	T(homo)	P	L				0.01	0.322219	0.288596	y
LLGL1		X		chr17:18080933C>G	chr17:18080933-18080933	chr17:18140208-18140208	2	0	1566C>G	L522L	Synon	Genomic(het)		L				1
MLL4		X		chr19:40904380C>T	chr19:40904380-40904380	chr19:36212540-36212540	4	2	2291C>T	P764L	Miss	P	e, I	L				0.01			y
MYBPC2		X		chr19:55650351C>T	chr19:55650351-55650351	chr19:50958539-50958539	3	1	2189C>T	P730L	Miss	P	e,T,i	L				0.01			y
NCB5OR	CYB5R4	X		chr6:84706496G>T	chr6:84706496-84706496	chr6:84649777-84649777	2	0	1009G>T	D337Y	Miss	I(het)		L		X	X			-1.57678	y
NOS2A	NOS2	X		chr17:23118990G>T (homozygous)	chr17:23118990-23118990	chr17:26094863-26094863	2	0	2035G>T	A679S	Miss	Genomic(prob het)	Z	L				0.16		-0.76295	y
PDCD6		X		chr5:359875G>T	chr5:359875-359875	chr5:306875-306875	3	1	367G>T	G123C	Miss	F(het)	V	L				0		-1.27137	y
PDPR		X		chr16:68734948A>T	chr16:68734948-68734948	chr16:70177447-70177447	2	0	1637A>T	Y546F	Miss	Genomic(het)		L				0.54	1.85158		y
PEBP4		X		chr8:22638372G>C	chr8:22638372-22638372	chr8:22582427-22582427	3	1	446G>C	R149P	Miss	H(homo)	N,E	L				0	2.69897		y
PLA2G4A		X		chr1:183651507C>G	chr1:185186473-185186473	chr1:186919850-186919850	4	2	1326C>G	H442Q	Miss	J(het)	k	L				0.7	-1.11197
PLCB1			X	chr20: 8667928C>T	chr20:8667928-8667928	chr20:8719928-8719928	4	2	2229C>T	A743A	Synon	d	G,Y	L				1	0
PLS3		X		chrX:114703778A>C	chrX:114787054-114787054	chrX:114880798-114880798	4	2	1454A>C	D485A	Miss	L	D,k	L				0	1.75333	-0.35413
PRKAA2		X	X	chr1:56881987C>A	chr1:56942554-56942554	chr1:57169966-57169966	4	2	1111C>A	P371T	Miss	A	D,E,H	L				0.18	0.115393	0.86575	y
RBAF600	UBR4	X		chr1:19237486G>A	chr1:19364767-19364767	chr1:19492180-19492180	2	0	4181G>A	R1394H	Miss	E	H	L
SATL1		X		chrX:84168729C>G	chrX:84249240-84249240	chrX:84362584-84362584	3	1	830C>G	S277X	N	k(het), L(homo)	D	L							y
SCN3A		X		chr2:165812042A>G	chr2:165694781-165694781	chr2:165986535-165986535	2	0	2837A>G	E946G	Miss	G(het)		L				0	0.309804		y
SMG1			X	chr16:18730825A>C	chr16:18730825-18730825	chr16:18823324-18823324	3	0	10735A>C	K3579Q	Miss	Y	S	L				0.02			y
SORCS1		X		chr10:108579379A>C	chr10:108579379-108579379	chr10:108589389-108589389	2	0	669A>C	K223N	Miss	Q(het)		L				0.12
SPEN		X	X	chr1:16002504G>T	chr1:16129785-16129785	chr1:16257198-16257198	2	0	4463G>T	R1488I	Miss	E	H	L
SPTA1		X		chr1:155422865A>T	chr1:156876416-156876416	chr1:158609792-158609792	4	2	4743A>T	Q1581H	Miss	J(het)	k	L				0.01	0.342423		y
SULT6B1		X		chr2:37318343A>C	chr2:37260196-37260196	chr2:37406692-37406692	2	0	324A>C	A108A	Synon	P(homo), Genomic(het)	T(implied)	L				1
WARS		X		chr14:99871016G>C	chr14:99871016-99871016	chr14:100801263-100801263	3	0	1365G>C	E455D	Miss	Y	W	L				0.29		0.590889
HUWE1			X	chrX:53537429G>A	chrX:53537429-53537429	chrX:53520704-53520704	3	1	1442G>A	R481K	Miss		L,D,k	L*				1	0.27
ZNF674		X		chrX:46144024G>A	chrX:46272714-46272714	chrX:46387770-46387770	2	1	253G>A	E85K	Miss		L, k, Genomic	L*				0.28
L*, not found in our stock, so presumed to have arisen in another stock and therefore classified (very) late
